# Supplementary material for: 6-Nitro-1,3-benzothia­zole-2(3H)-thione
Source: Acta Crystallogr Sect E Struct Rep Online. 2013 Jan 4;69(Pt 2):o171. doi: 10.1107/S1600536812049719 (PMC3569234; doi:10.1107/S1600536812049719)
Supplement: Supplementary file 2 [file e-69-0o171-Isup2.hkl]

# 
# h,k,l, Fc-squared, Fo-squared, sigma(Fo-squared) and status flag 
# 
data_I
_shelx_title ' 120917h in P2(1)/n' 
_shelx_refln_list_code          4 
_shelx_F_calc_maximum      151.57 
_exptl_crystal_F_000       432.00 
_reflns_d_resolution_high  0.8405 
 
loop_ 
 _symmetry_equiv_pos_as_xyz 
 'x, y, z' 
 '-x+1/2, y+1/2, -z+1/2' 
 '-x, -y, -z' 
 'x-1/2, -y-1/2, z-1/2' 
 
_cell_length_a     3.8645 
_cell_length_b    26.3451 
_cell_length_c     7.8961 
_cell_angle_alpha  90.000 
_cell_angle_beta   92.509 
_cell_angle_gamma  90.000 
 
_shelx_F_squared_multiplier     1.000 
 
loop_ 
 _refln_index_h 
 _refln_index_k 
 _refln_index_l 
 _refln_F_squared_calc 
 _refln_F_squared_meas 
 _refln_F_squared_sigma 
 _refln_observed_status 
   2   0   0      351.59      443.54     27.00 o 
   4   0   0       40.13       34.02     10.75 o 
   1   1   0      961.83     1118.30    131.19 o 
   2   1   0      520.07      522.91     31.87 o 
   3   1   0       96.64       83.14     10.21 o 
   4   1   0       12.49       -1.57      6.12 o 
   1   2   0      676.59      648.26     12.10 o 
   2   2   0        0.72        2.04      3.71 o 
   3   2   0      319.91      303.32     23.46 o 
   4   2   0        8.03        2.17      6.89 o 
   1   3   0     3748.68     4032.54    198.42 o 
   2   3   0      102.01       94.58      7.11 o 
   3   3   0      185.03      189.71     12.33 o 
   4   3   0       23.17       17.07      9.32 o 
   0   4   0     3899.89     3807.71     95.67 o 
   1   4   0     8325.70     9913.01    289.10 o 
   2   4   0       36.45       35.82      5.28 o 
   3   4   0       54.58       46.98      6.40 o 
   4   4   0        2.67       10.96      8.88 o 
   1   5   0     7951.27     9070.86    129.87 o 
   2   5   0      517.67      546.51     24.36 o 
   3   5   0        9.38        9.52      6.58 o 
   4   5   0      170.40      136.39     32.39 o 
   0   6   0      381.54      433.86     46.68 o 
   1   6   0       28.04       29.61      3.57 o 
   2   6   0       74.79       71.17      5.59 o 
   3   6   0       24.88       18.43      4.97 o 
   4   6   0       78.39       87.39     22.20 o 
   1   7   0     3621.73     4096.58    292.82 o 
   2   7   0     1219.34     1131.81     60.45 o 
   3   7   0      131.30      108.75      8.53 o 
   4   7   0      110.87      112.05     22.93 o 
   0   8   0      812.41      981.76     69.50 o 
   1   8   0      670.31      655.39     21.90 o 
   2   8   0       66.29       66.23      5.47 o 
   3   8   0      582.09      595.60     34.03 o 
   4   8   0       70.37       41.14     29.28 o 
   1   9   0      141.49      166.09     13.93 o 
   2   9   0       12.58        6.02      2.93 o 
   3   9   0       69.84       47.35     10.06 o 
   4   9   0       52.91       35.79     10.48 o 
   0  10   0     3376.71     4402.86    168.73 o 
   1  10   0      160.41      136.66      5.56 o 
   2  10   0        2.70        3.68      2.70 o 
   3  10   0      311.19      376.39     35.78 o 
   4  10   0       19.69       28.82     10.70 o 
   1  11   0      117.47      118.32      5.33 o 
   2  11   0       20.75        9.39      4.08 o 
   3  11   0      119.79      101.65     64.79 o 
   4  11   0        2.41        6.89     10.98 o 
   0  12   0     1996.72     2268.62    215.39 o 
   1  12   0     1682.95     1615.75     93.21 o 
   2  12   0      229.84      240.37     15.90 o 
   3  12   0        1.99       -1.31      5.63 o 
   4  12   0      185.86      206.20     40.88 o 
   1  13   0     1888.73     1765.07     54.95 o 
   2  13   0      694.54      727.27     19.85 o 
   3  13   0       29.33       29.14     10.12 o 
   4  13   0       58.63       76.76     21.55 o 
   0  14   0       33.83       42.41      8.37 o 
   1  14   0      197.64      191.21     14.46 o 
   2  14   0       40.47       31.33      9.22 o 
   3  14   0       24.25       19.06      8.38 o 
   4  14   0        9.18       11.98     12.10 o 
   1  15   0      571.58      579.89     37.67 o 
   2  15   0      603.48      671.93     21.72 o 
   3  15   0       31.93       45.18     28.15 o 
   4  15   0       22.67       32.92     11.84 o 
   0  16   0      349.81      382.93     53.15 o 
   1  16   0      233.99      249.33     11.12 o 
   2  16   0       96.37       95.45      9.05 o 
   3  16   0       80.98       75.86     13.26 o 
   1  17   0        0.66        5.37      2.73 o 
   2  17   0      892.23      812.10     40.86 o 
   3  17   0      149.97      173.58     20.19 o 
   0  18   0     1680.65     1767.14     54.75 o 
   1  18   0       22.10       20.68      3.26 o 
   2  18   0      347.95      341.47     66.27 o 
   3  18   0      148.23      189.63     20.00 o 
   1  19   0      810.68      802.45     82.38 o 
   2  19   0       98.36       99.00     12.75 o 
   3  19   0        0.63        6.39      9.55 o 
   0  20   0      151.77      143.26      8.86 o 
   1  20   0      705.95      699.62     23.09 o 
   2  20   0      219.05      189.40     16.55 o 
   3  20   0      341.70      286.40     24.19 o 
   1  21   0        1.38        6.17      3.08 o 
   2  21   0       85.11       93.08     12.99 o 
   3  21   0        4.62       17.78     10.07 o 
   0  22   0      795.72      881.71     22.23 o 
   1  22   0       79.39       76.47      7.59 o 
   2  22   0      272.49      239.10     18.90 o 
   3  22   0       17.77        6.40      6.82 o 
   1  23   0       89.07       88.55      8.93 o 
   2  23   0      193.60      132.61     33.13 o 
   3  23   0        1.42       -1.92      9.13 o 
   0  24   0      748.71      828.40     23.99 o 
   1  24   0       76.68       89.07      9.11 o 
   2  24   0       57.22       40.10     18.75 o 
   1  25   0      744.58      818.46     66.80 o 
   2  25   0       62.17       50.55     11.68 o 
   0  26   0      279.92      304.16     20.65 o 
   1  26   0       47.55       79.31     12.11 o 
   2  26   0        1.82       19.85      9.04 o 
   1  27   0      109.99       95.84     10.47 o 
   2  27   0      260.33      302.44     27.71 o 
   0  28   0      120.75      265.03     34.05 o 
   1  28   0        0.38        6.23      6.21 o 
   2  28   0        0.75       16.78      9.87 o 
   1  29   0        5.75        6.74      5.98 o 
   0  30   0       50.79       59.06     18.98 o 
   1  30   0       23.20       20.67      9.83 o 
  -3   0   1      804.63      830.79     31.77 o 
  -1   0   1        0.13        2.03      2.86 o 
   1   0   1    22973.40    26137.77    194.35 o 
   3   0   1      150.86      140.59     15.72 o 
  -4   1   1       97.35       72.77      9.85 o 
  -3   1   1       10.77       13.97      4.65 o 
  -2   1   1        4.45        0.76      2.71 o 
  -1   1   1     2130.35     2072.39     82.02 o 
   0   1   1     2339.76     2461.42    184.19 o 
   1   1   1     8943.72    11828.85   1821.53 o 
   2   1   1      472.93      438.94     15.73 o 
   3   1   1      176.64      137.36     10.25 o 
   4   1   1      123.90      126.19     16.79 o 
  -4   2   1      136.79      121.46     12.55 o 
  -3   2   1      188.17      211.91     11.53 o 
  -2   2   1      912.50      972.25     45.01 o 
  -1   2   1     1604.92     1633.13     93.92 o 
   0   2   1      267.67      232.46     28.65 o 
   1   2   1     3269.62     3724.16    215.85 o 
   2   2   1      746.91      761.70     31.12 o 
   3   2   1      108.65       75.27      7.88 o 
  -4   3   1       54.09       58.89      9.86 o 
  -3   3   1      134.81      119.75      8.92 o 
  -2   3   1     1119.49     1105.62     26.59 o 
  -1   3   1      396.40      520.72     16.82 o 
   0   3   1      333.34      284.37      9.70 o 
   1   3   1    10909.07    10831.35    954.04 o 
   2   3   1     3185.90     3113.51    171.80 o 
   3   3   1       44.63       59.76     17.33 o 
  -4   4   1        7.17        4.07      6.52 o 
  -3   4   1       41.39       33.38      5.45 o 
  -2   4   1       24.69       19.17      3.33 o 
  -1   4   1       91.89       69.27      4.93 o 
   0   4   1     1446.58     1382.65     82.15 o 
   1   4   1      502.83      538.16     16.00 o 
   2   4   1      331.18      305.37     31.74 o 
   3   4   1       37.80       41.91      6.53 o 
   4   4   1        5.86       12.50     15.76 o 
  -4   5   1        1.31        7.21      7.76 o 
  -3   5   1       28.64       16.82      4.66 o 
  -2   5   1        0.23        0.92      2.49 o 
  -1   5   1     1158.41     1196.25     41.53 o 
   0   5   1     3919.61     3544.09    555.84 o 
   1   5   1     1459.29     1706.97    117.10 o 
   2   5   1       71.73       62.60      7.16 o 
   3   5   1      155.05      181.28     35.11 o 
   4   5   1        3.09       17.30     23.30 o 
  -4   6   1        4.63        5.19      6.76 o 
  -3   6   1       14.94       12.19      5.01 o 
  -2   6   1      150.73      146.69      9.47 o 
  -1   6   1      103.17      109.46      4.13 o 
   0   6   1      892.41      819.29     69.70 o 
   1   6   1     1342.01     1544.61    180.45 o 
   2   6   1     3614.95     3931.82    207.96 o 
   3   6   1       32.68       29.64      7.42 o 
   4   6   1       29.75       22.19     12.39 o 
  -4   7   1      103.30      115.59     16.01 o 
  -3   7   1        0.78       -3.27      4.80 o 
  -2   7   1        4.85        1.79      2.65 o 
  -1   7   1     3020.00     2929.39     96.51 o 
   0   7   1     1957.04     2180.05    135.25 o 
   1   7   1     1475.35     1661.80    229.21 o 
   2   7   1     3671.57     3994.83    262.83 o 
   3   7   1      250.82      210.34     17.94 o 
   4   7   1       44.68       26.78     15.45 o 
  -4   8   1      142.38      154.15     19.28 o 
  -3   8   1       12.93       16.92      6.06 o 
  -2   8   1     1711.80     1953.31     32.10 o 
  -1   8   1      143.46      132.87     10.29 o 
   0   8   1     2591.00     2820.23    136.02 o 
   1   8   1      148.48      156.57      9.65 o 
   2   8   1      107.27      119.09      7.69 o 
   3   8   1       25.94       27.19      8.42 o 
   4   8   1       19.99       18.06      9.92 o 
  -4   9   1       18.65       23.07      9.59 o 
  -3   9   1       23.92       24.02      6.80 o 
  -2   9   1        8.89        4.29      3.28 o 
  -1   9   1     1310.72     1284.33     37.92 o 
   0   9   1     1515.34     1787.01     49.24 o 
   1   9   1       67.83       75.84     10.02 o 
   2   9   1      375.41      420.11     14.38 o 
   3   9   1      200.92      191.81     14.36 o 
   4   9   1       37.32       46.22     13.18 o 
  -4  10   1       77.85       83.33     15.50 o 
  -3  10   1      685.92      694.54     52.90 o 
  -2  10   1      321.48      347.08     11.65 o 
  -1  10   1      326.12      290.42     23.98 o 
   0  10   1     2721.39     3078.42    223.50 o 
   1  10   1     1127.22     1185.35     78.90 o 
   2  10   1       49.12       54.04     10.64 o 
   3  10   1      215.42      211.74     14.67 o 
   4  10   1       37.92       57.61     15.14 o 
  -4  11   1        0.45        1.58      8.34 o 
  -3  11   1       94.42       92.46     13.19 o 
  -2  11   1      205.24      241.20     12.72 o 
  -1  11   1      364.40      387.13     19.10 o 
   0  11   1     1667.94     1641.54     89.42 o 
   1  11   1        1.82        1.05      1.79 o 
   2  11   1        1.48       -2.45      3.96 o 
   3  11   1      119.39      118.89     11.54 o 
   4  11   1       24.63       36.90     12.68 o 
  -4  12   1       69.59       88.32     22.43 o 
  -3  12   1      632.33      711.75     45.29 o 
  -2  12   1      168.07      178.79      9.76 o 
  -1  12   1      105.49      106.17     22.49 o 
   0  12   1      255.89      323.77     21.19 o 
   1  12   1      749.39      678.30     44.08 o 
   2  12   1      418.90      486.20     38.33 o 
   3  12   1      492.52      509.82     30.74 o 
   4  12   1        3.22       -4.23     12.38 o 
  -4  13   1       33.65       13.43     20.38 o 
  -3  13   1        6.29        4.05      6.57 o 
  -2  13   1      442.15      384.61     21.64 o 
  -1  13   1     1168.59     1059.76     81.60 o 
   0  13   1      728.12      765.07     20.67 o 
   1  13   1      472.75      471.83     27.46 o 
   2  13   1      113.28      134.16     10.71 o 
   3  13   1      276.88      332.71     25.86 o 
   4  13   1       35.97       38.00     14.96 o 
  -4  14   1       24.05       22.87     11.60 o 
  -3  14   1        0.15        0.54      8.28 o 
  -2  14   1      568.81      432.71    118.96 o 
  -1  14   1      747.19      781.40     28.14 o 
   0  14   1     1703.55     1875.27     52.28 o 
   1  14   1      117.08       98.92      6.95 o 
   2  14   1       81.20       76.82     11.59 o 
   3  14   1      176.38      176.44     19.18 o 
   4  14   1        3.07       -1.98      9.39 o 
  -4  15   1       48.58       43.65     12.66 o 
  -3  15   1       41.30       17.41     12.08 o 
  -2  15   1      819.53      614.92    189.22 o 
  -1  15   1      138.31      127.11      7.39 o 
   0  15   1      435.73      567.95     24.13 o 
   1  15   1       71.18       71.01      4.96 o 
   2  15   1      167.65      161.52     11.51 o 
   3  15   1      150.06      139.03     17.69 o 
  -3  16   1        3.74       -0.72      6.24 o 
  -2  16   1      166.78      149.89      9.40 o 
  -1  16   1      133.14      113.52      7.15 o 
   0  16   1        8.17       12.62      2.45 o 
   1  16   1      165.09      157.41      8.64 o 
   2  16   1      799.17      764.11     56.38 o 
   3  16   1        0.23       13.24      9.53 o 
  -3  17   1        4.80       -0.45      6.17 o 
  -2  17   1       45.05       36.54      5.82 o 
  -1  17   1     1881.65     2095.44     67.94 o 
   0  17   1        2.87        7.23      2.54 o 
   1  17   1      104.72      115.55      6.77 o 
   2  17   1       30.59       29.96      8.51 o 
   3  17   1       89.40       73.13     13.12 o 
  -3  18   1       42.06       35.13     10.50 o 
  -2  18   1       11.83       11.95      4.73 o 
  -1  18   1      235.48      270.00     16.46 o 
   0  18   1      453.23      562.77     33.46 o 
   1  18   1     1022.51     1137.15     57.46 o 
   2  18   1      205.86      190.33     12.86 o 
   3  18   1        0.20        3.36      7.46 o 
  -3  19   1        0.86       -2.88      6.40 o 
  -2  19   1      236.96      237.55     22.07 o 
  -1  19   1      137.10      135.39     11.45 o 
   0  19   1      428.12      502.78     27.82 o 
   1  19   1      286.41      314.61     14.15 o 
   2  19   1      218.95      180.10     34.02 o 
   3  19   1      471.31      441.30     38.94 o 
  -3  20   1       53.61       38.56     12.79 o 
  -2  20   1       44.65       45.29      7.95 o 
  -1  20   1      335.79      292.90     12.64 o 
   0  20   1      633.11      717.44     45.72 o 
   1  20   1       27.50       27.52      5.02 o 
   2  20   1      285.02      227.58     25.84 o 
   3  20   1        5.03       12.88      9.68 o 
  -3  21   1        0.66        9.51      7.93 o 
  -2  21   1       40.03       27.54      6.24 o 
  -1  21   1      209.72      189.41     12.02 o 
   0  21   1      401.27      457.27     25.77 o 
   1  21   1      186.81      177.46     10.82 o 
   2  21   1       17.80       18.72      5.88 o 
   3  21   1       46.41       36.48     16.72 o 
  -3  22   1      209.07      196.51     20.20 o 
  -2  22   1        0.06       -0.39      4.40 o 
  -1  22   1       12.29       13.36      3.93 o 
   0  22   1        2.45       10.14      2.93 o 
   1  22   1      328.52      367.06     19.35 o 
   2  22   1       17.76       16.15      7.35 o 
   3  22   1       37.51       26.44      8.32 o 
  -3  23   1        4.96       11.44     12.50 o 
  -2  23   1       97.98      107.79     13.14 o 
  -1  23   1        0.12       -1.19      3.29 o 
   0  23   1       98.91       76.49      7.47 o 
   1  23   1       10.34       16.16      4.78 o 
   2  23   1       20.59       23.54      8.85 o 
   3  23   1       88.67       79.85     14.59 o 
  -2  24   1      127.32      125.32     15.87 o 
  -1  24   1      222.75      229.77     22.61 o 
   0  24   1        5.62       15.58      3.66 o 
   1  24   1       92.74       79.82      8.02 o 
   2  24   1       88.00       79.97     27.28 o 
  -2  25   1      127.24      114.99     14.51 o 
  -1  25   1       20.54       20.51      6.10 o 
   0  25   1      710.21      737.58     42.47 o 
   1  25   1      133.57      139.44     10.93 o 
   2  25   1      240.19      217.98     22.59 o 
  -2  26   1        4.65        6.54      5.03 o 
  -1  26   1      244.84      262.86     41.42 o 
   0  26   1        1.82       17.44      4.62 o 
   1  26   1      278.91      299.04     23.25 o 
   2  26   1       26.93       36.91     12.13 o 
  -2  27   1        9.45        6.72      5.89 o 
  -1  27   1      433.59      530.45     66.50 o 
   0  27   1        4.15        8.91      5.38 o 
   1  27   1       52.16       55.77      8.01 o 
   2  27   1       62.92       56.95     12.43 o 
  -2  28   1        8.37        7.56      6.41 o 
  -1  28   1       20.29       39.96      8.58 o 
   0  28   1       85.98       74.53     10.19 o 
   1  28   1      242.76      235.67     74.22 o 
  -1  29   1       81.71       70.96     12.52 o 
   0  29   1      109.02      117.96     11.45 o 
   1  29   1       13.40       29.78      9.43 o 
  -1  30   1       13.33       12.91      6.51 o 
   0  30   1      156.15      179.30     30.75 o 
   1  30   1      104.80      137.54     37.04 o 
   0  31   1        1.84       36.55     16.22 o 
  -4   0   2        6.06        1.00     11.62 o 
  -2   0   2     1892.69     2008.11     38.77 o 
   0   0   2        0.51        2.56      2.21 o 
   2   0   2       45.84       82.00      9.40 o 
   4   0   2        9.78       14.61     18.06 o 
  -4   1   2       39.88       41.01     12.74 o 
  -3   1   2      147.70      150.42     10.20 o 
  -2   1   2       86.34       83.41      6.06 o 
  -1   1   2      623.45      584.03     26.37 o 
   0   1   2     2807.20     2193.32     69.22 o 
   1   1   2     1175.58     1378.12     29.84 o 
   2   1   2     1072.43     1220.44    114.12 o 
   3   1   2        1.12        0.26      5.55 o 
   4   1   2       39.54       37.04     10.93 o 
  -4   2   2       35.87       18.35      9.02 o 
  -3   2   2      623.31      739.34     29.20 o 
  -2   2   2       18.70       13.54      3.25 o 
  -1   2   2      588.11      560.35     35.12 o 
   0   2   2     2570.81     2455.81    311.44 o 
   1   2   2      284.03      257.81     17.01 o 
   2   2   2     2196.61     2753.76     98.17 o 
   3   2   2        0.01        6.14      7.53 o 
   4   2   2       18.51       13.48     12.38 o 
  -4   3   2        0.86        5.24      6.17 o 
  -3   3   2       92.08      104.06      8.48 o 
  -2   3   2       29.73       24.42      3.82 o 
  -1   3   2     2596.42     2728.83     81.05 o 
   0   3   2      328.96      307.15     74.18 o 
   1   3   2      329.57      349.79     26.21 o 
   2   3   2      136.47      200.45     10.57 o 
   3   3   2      146.83      166.46     16.54 o 
   4   3   2       38.81       69.68     15.59 o 
  -4   4   2       17.57       21.74      7.56 o 
  -3   4   2      150.48      192.53     13.85 o 
  -2   4   2       89.96       70.58      5.91 o 
  -1   4   2      333.21      285.61     20.57 o 
   0   4   2      630.52      602.43     92.82 o 
   1   4   2        4.93        3.48      2.56 o 
   2   4   2      201.91      205.87     12.21 o 
   3   4   2      640.62      718.30     32.21 o 
   4   4   2       10.54       12.58     15.34 o 
  -4   5   2      283.57      318.68     19.56 o 
  -3   5   2       14.81       13.90      5.36 o 
  -2   5   2     1932.65     1894.50     77.21 o 
  -1   5   2        5.78        7.98      3.09 o 
   0   5   2       71.81       56.60      3.83 o 
   1   5   2      242.06      282.26     87.93 o 
   2   5   2       19.51       38.49      4.88 o 
   3   5   2      179.78      177.55     26.27 o 
   4   5   2       18.40       18.10     11.89 o 
  -4   6   2        3.27        9.81      6.72 o 
  -3   6   2        2.41       -0.19      3.85 o 
  -2   6   2       10.07       19.52      3.24 o 
  -1   6   2      879.78      860.26     52.38 o 
   0   6   2       21.23       29.93      3.46 o 
   1   6   2       70.14       87.01     11.06 o 
   2   6   2     1271.12     1544.19     96.68 o 
   3   6   2     1932.20     2329.29     82.41 o 
  -4   7   2       93.72       65.21     12.29 o 
  -3   7   2      355.72      327.89     16.81 o 
  -2   7   2      890.70      989.89     38.04 o 
  -1   7   2       11.45       19.33      3.13 o 
   0   7   2     2025.40     2209.89    129.00 o 
   1   7   2     1359.09     1384.55    176.12 o 
   2   7   2     1061.10     1299.94     44.02 o 
   3   7   2      280.96      338.60     22.98 o 
   4   7   2        1.88        7.29     10.55 o 
  -4   8   2       36.58       42.18     10.83 o 
  -3   8   2      324.03      302.69     19.57 o 
  -2   8   2      179.13      160.30      9.19 o 
  -1   8   2       38.77       40.28      5.87 o 
   0   8   2      660.68      789.22     29.81 o 
   1   8   2        0.72        4.06      4.47 o 
   2   8   2      951.60      978.75     29.71 o 
   3   8   2       25.49       23.72      7.90 o 
   4   8   2       15.78       33.25     18.71 o 
  -4   9   2       66.83       50.80     11.96 o 
  -3   9   2       14.67       19.89      5.80 o 
  -2   9   2      316.46      287.20     22.00 o 
  -1   9   2      796.63      765.77     80.81 o 
   0   9   2     2878.06     2812.35    172.44 o 
   1   9   2      413.51      362.36     95.89 o 
   2   9   2      121.05      106.04     10.69 o 
   3   9   2      105.71       92.85     12.00 o 
   4   9   2      510.44      502.90     45.25 o 
  -4  10   2        0.84       -1.79      9.35 o 
  -3  10   2      366.63      423.54     20.25 o 
  -2  10   2      771.38      720.54     43.84 o 
  -1  10   2      473.66      495.66     27.52 o 
   0  10   2      548.59      474.57     25.56 o 
   1  10   2     1071.17     1211.68    224.70 o 
   2  10   2        9.13        4.98      4.80 o 
   3  10   2      202.06      204.73     16.99 o 
   4  10   2       57.77       55.82     14.79 o 
  -4  11   2        4.58        6.23      7.99 o 
  -3  11   2      331.21      361.39     26.44 o 
  -2  11   2        0.01        3.13      3.22 o 
  -1  11   2     1202.34     1330.35     81.42 o 
   0  11   2      682.49      700.73     66.14 o 
   1  11   2     3663.92     3714.74    253.33 o 
   2  11   2       11.42       12.69      5.03 o 
   3  11   2      168.74      131.11     15.90 o 
   4  11   2       83.89       90.15     17.24 o 
  -4  12   2        3.06        1.59      7.37 o 
  -3  12   2      110.71      125.48     13.03 o 
  -2  12   2      190.25      197.48     10.13 o 
  -1  12   2      222.73      239.06     15.08 o 
   0  12   2       74.90       89.19      7.71 o 
   1  12   2       79.50       90.42      9.00 o 
   2  12   2        8.61       16.23      5.20 o 
   3  12   2       91.85       99.97     12.87 o 
   4  12   2        9.18        7.38      9.73 o 
  -4  13   2       98.72       95.15     14.90 o 
  -3  13   2       13.79       14.55      5.95 o 
  -2  13   2      119.64      131.15      8.93 o 
  -1  13   2      701.17      697.40     37.28 o 
   0  13   2       63.78       44.11      3.60 o 
   1  13   2      185.57      179.34     17.76 o 
   2  13   2      139.39      145.83     36.72 o 
   3  13   2       29.39        9.96      7.94 o 
   4  13   2      314.66      277.80     51.29 o 
  -4  14   2       33.63       33.67     11.71 o 
  -3  14   2       50.84       49.81     12.02 o 
  -2  14   2      100.08       96.95      7.77 o 
  -1  14   2       38.02       37.13      3.87 o 
   0  14   2     2379.99     2739.11    214.98 o 
   1  14   2      374.21      396.36     15.77 o 
   2  14   2      372.71      385.25     25.79 o 
   3  14   2        1.77        2.43      6.17 o 
  -3  15   2       58.89       47.99      9.47 o 
  -2  15   2      313.78      288.14     13.17 o 
  -1  15   2      722.51      675.44     32.50 o 
   0  15   2       61.07       69.14      8.59 o 
   1  15   2       92.22       86.46      7.87 o 
   2  15   2        1.81        8.52      5.78 o 
   3  15   2        7.77       10.88      5.71 o 
  -3  16   2        2.84        4.98      6.42 o 
  -2  16   2       49.11       44.69      6.08 o 
  -1  16   2      737.95      560.39    103.42 o 
   0  16   2      733.09      852.81     70.05 o 
   1  16   2      166.29      174.85     11.31 o 
   2  16   2      118.56      107.63     10.67 o 
   3  16   2      264.01      236.20     56.85 o 
  -3  17   2        2.18       -5.52      4.89 o 
  -2  17   2      178.07      160.00     10.41 o 
  -1  17   2      294.30      258.81     17.53 o 
   0  17   2      478.03      481.65     10.91 o 
   1  17   2       72.78       57.45      6.88 o 
   2  17   2       39.35       27.53      6.49 o 
   3  17   2       36.38       21.89      8.95 o 
  -3  18   2      128.88       47.16     56.77 o 
  -2  18   2      286.50      205.16     67.29 o 
  -1  18   2      592.91      663.33     40.66 o 
   0  18   2       43.12       52.95      5.05 o 
   1  18   2      107.79      113.21      9.43 o 
   2  18   2      340.35      408.00     28.74 o 
   3  18   2      139.75      144.74     18.02 o 
  -3  19   2       18.44       22.72     15.45 o 
  -2  19   2      153.42      121.85      9.30 o 
  -1  19   2      506.23      491.64     15.88 o 
   0  19   2       64.85       61.26      5.91 o 
   1  19   2      363.65      313.92     18.33 o 
   2  19   2      195.15      219.39     15.78 o 
   3  19   2        0.04       -1.98      8.14 o 
  -3  20   2      168.20      170.42     21.32 o 
  -2  20   2        9.51       14.46      5.06 o 
  -1  20   2        6.90       12.09      3.92 o 
   0  20   2        8.29        8.14      2.96 o 
   1  20   2      147.11      136.36     10.96 o 
   2  20   2       33.41       32.22      7.47 o 
   3  20   2       16.65        7.04     18.06 o 
  -3  21   2       19.50       36.95     11.58 o 
  -2  21   2       22.05       20.67      6.21 o 
  -1  21   2        0.83        7.86      4.04 o 
   0  21   2      217.33      238.10     16.52 o 
   1  21   2      544.68      569.95     93.66 o 
   2  21   2       95.82       87.30     13.90 o 
   3  21   2        8.13        3.00      8.92 o 
  -3  22   2        8.00       16.33      9.27 o 
  -2  22   2      243.72      224.88     18.12 o 
  -1  22   2        8.18        7.59      4.07 o 
   0  22   2      493.82      455.75     56.42 o 
   1  22   2       87.07       91.48     12.11 o 
   2  22   2       24.72       19.95      6.24 o 
   3  22   2       23.42       18.56     17.81 o 
  -3  23   2        7.17        7.81      8.31 o 
  -2  23   2        0.35       11.00      6.49 o 
  -1  23   2       24.91       21.73      4.56 o 
   0  23   2      181.11      175.10     15.70 o 
   1  23   2      239.50      250.21     15.57 o 
   2  23   2        2.02        0.42      4.89 o 
  -2  24   2        6.77        3.91      4.97 o 
  -1  24   2       45.12       38.98      5.61 o 
   0  24   2      226.19      241.22     12.47 o 
   1  24   2       24.24       23.15      6.55 o 
   2  24   2       76.04       68.49      9.58 o 
  -2  25   2       42.82       28.03      7.10 o 
  -1  25   2      160.39      142.64     18.73 o 
   0  25   2      120.90      126.77     18.84 o 
   1  25   2        1.00        4.14      4.91 o 
   2  25   2       10.86        6.15      6.98 o 
  -2  26   2       65.65       55.69     15.09 o 
  -1  26   2       45.88       48.11      9.37 o 
   0  26   2      143.08      192.35     25.08 o 
   1  26   2       66.48       74.99     24.45 o 
   2  26   2      229.99      216.39     20.36 o 
  -2  27   2        0.13        5.23      6.10 o 
  -1  27   2        0.06        5.00      4.81 o 
   0  27   2       27.34       37.27     11.19 o 
   1  27   2      222.07      288.08     23.34 o 
   2  27   2       10.88       14.45      9.37 o 
  -1  28   2       36.44       42.03      8.66 o 
   0  28   2       11.93       12.77      7.79 o 
   1  28   2       27.26       37.23     11.62 o 
  -1  29   2       59.18       70.93     14.07 o 
   0  29   2       41.24       27.69      9.26 o 
   1  29   2      137.22      154.94     17.53 o 
   0  30   2       10.42       21.40     10.31 o 
  -3   0   3       67.70       61.24     12.19 o 
  -1   0   3     1558.52     1720.48    136.16 o 
   1   0   3       41.52       48.10      8.30 o 
   3   0   3        0.00        2.19     13.65 o 
  -4   1   3       11.08        4.00      8.43 o 
  -3   1   3      213.43      214.72     18.77 o 
  -2   1   3     1461.21     1593.32     83.55 o 
  -1   1   3       83.94       65.87      5.59 o 
   0   1   3      514.57      471.64     39.04 o 
   1   1   3      445.52      419.15     16.21 o 
   2   1   3      708.21      867.34     46.77 o 
   3   1   3       48.74       47.87     14.99 o 
   4   1   3      222.00      295.41     46.34 o 
  -4   2   3       87.99       86.78     16.20 o 
  -3   2   3      269.04      298.39     28.77 o 
  -2   2   3      232.71      254.73     14.20 o 
  -1   2   3     2561.51     2412.16    162.85 o 
   0   2   3       13.91        9.61      1.84 o 
   1   2   3      208.27      178.47      9.95 o 
   2   2   3        1.88        5.62      3.83 o 
   3   2   3      202.96      195.80     27.78 o 
   4   2   3        6.14       21.07     11.94 o 
  -4   3   3      167.31      177.63     33.11 o 
  -3   3   3       63.85       76.48      9.19 o 
  -2   3   3      108.87      111.93      9.54 o 
  -1   3   3        8.15        7.73      2.94 o 
   0   3   3      525.11      504.47     33.82 o 
   1   3   3      558.90      489.68     78.28 o 
   2   3   3       11.38       13.06      3.84 o 
   3   3   3      150.50      145.97     13.49 o 
   4   3   3        2.37        3.06      9.29 o 
  -4   4   3       27.49       32.26     44.39 o 
  -3   4   3       79.23       78.08      9.04 o 
  -2   4   3      200.12      197.50     20.35 o 
  -1   4   3     2362.78     2577.35    133.61 o 
   0   4   3     2873.87     2401.91    350.82 o 
   1   4   3      441.22      381.58     17.20 o 
   2   4   3      221.32      276.12     82.60 o 
   3   4   3      320.90      376.83     22.14 o 
   4   4   3      112.48      102.50     17.15 o 
  -4   5   3        0.16        4.19      6.91 o 
  -3   5   3       99.20       98.07      9.87 o 
  -2   5   3      116.18      125.06      6.02 o 
  -1   5   3      919.69      901.02     74.68 o 
   0   5   3        0.11       -0.63      1.92 o 
   1   5   3      231.13      237.97     26.83 o 
   2   5   3      151.08      237.27     43.20 o 
   3   5   3      366.35      366.22     22.33 o 
   4   5   3        1.20       10.61     12.42 o 
  -4   6   3      234.20      227.00     34.21 o 
  -3   6   3        1.93        5.89      5.15 o 
  -2   6   3      127.62      152.16     11.85 o 
  -1   6   3        6.05        3.45      2.16 o 
   0   6   3     2911.86     3066.09    314.12 o 
   1   6   3        9.73        5.34      2.48 o 
   2   6   3      222.40      270.01     57.33 o 
   3   6   3       18.30       28.11      9.59 o 
   4   6   3      100.22      119.96     23.68 o 
  -4   7   3       46.00       48.22      9.23 o 
  -3   7   3       42.36       35.27      7.74 o 
  -2   7   3      961.44     1048.90     62.01 o 
  -1   7   3      177.20      146.90     17.40 o 
   0   7   3      161.30      127.96     16.49 o 
   1   7   3       61.17       59.12     20.13 o 
   2   7   3      373.59      434.06     22.08 o 
   3   7   3       38.05       35.25      9.01 o 
   4   7   3       26.30       51.16     21.17 o 
  -4   8   3        1.47        1.35      6.29 o 
  -3   8   3      306.63      316.78     28.68 o 
  -2   8   3        4.30        3.86      3.91 o 
  -1   8   3     3516.29     3751.08    145.76 o 
   0   8   3      574.30      740.12     17.06 o 
   1   8   3      154.53      192.22     14.28 o 
   2   8   3      224.00      235.40     31.12 o 
   3   8   3      284.05      257.61     20.25 o 
   4   8   3      143.23      119.38     27.57 o 
  -4   9   3       25.36       16.11      6.68 o 
  -3   9   3      145.69      131.16     12.68 o 
  -2   9   3       83.77       93.76      8.20 o 
  -1   9   3      653.75      443.58     67.04 o 
   0   9   3      171.68      222.35     15.24 o 
   1   9   3     2288.10     1996.15    130.40 o 
   2   9   3        5.66       12.65      7.18 o 
   3   9   3       36.60       25.00      8.33 o 
   4   9   3       92.65       72.13     19.25 o 
  -4  10   3        4.93        3.65      8.32 o 
  -3  10   3       22.22       25.92      7.29 o 
  -2  10   3      102.43      129.95      8.97 o 
  -1  10   3        2.29        1.33      2.28 o 
   0  10   3      341.20      401.47     32.71 o 
   1  10   3      116.75      135.92     10.58 o 
   2  10   3        3.15       10.15      4.69 o 
   3  10   3       21.70       27.30      7.88 o 
   4  10   3       39.47       44.14     15.49 o 
  -4  11   3       39.36       42.86     11.50 o 
  -3  11   3       18.27       22.01      7.33 o 
  -2  11   3     1332.13     1363.54     40.38 o 
  -1  11   3       18.04       20.19      3.52 o 
   0  11   3      247.02      241.00     10.53 o 
   1  11   3       98.94      105.74      9.60 o 
   2  11   3      841.49      892.83     42.91 o 
   3  11   3        0.24        7.75      6.51 o 
  -4  12   3       32.87       17.79      9.42 o 
  -3  12   3        4.51        3.47      5.19 o 
  -2  12   3      246.60      259.57     12.39 o 
  -1  12   3      175.15      164.11      8.51 o 
   0  12   3        0.58        3.79      3.31 o 
   1  12   3        5.90        8.70      4.25 o 
   2  12   3        4.13       21.06      6.69 o 
   3  12   3        2.01        5.16      7.13 o 
  -3  13   3       95.43       78.90      9.98 o 
  -2  13   3      215.17      222.06     14.39 o 
  -1  13   3       75.25       65.83      6.60 o 
   0  13   3      278.25      268.40     29.89 o 
   1  13   3       11.52        9.26      4.53 o 
   2  13   3      114.80      100.14     12.96 o 
   3  13   3        7.37        8.76      7.63 o 
  -3  14   3      184.10      197.16     16.05 o 
  -2  14   3       37.17       34.11      5.97 o 
  -1  14   3      493.09      488.65     17.62 o 
   0  14   3      130.70      141.73     15.74 o 
   1  14   3      798.28      711.58     94.22 o 
   2  14   3        0.14        2.31      4.51 o 
   3  14   3      206.68      286.07     26.75 o 
  -3  15   3       99.45      101.56     12.00 o 
  -2  15   3        0.93        2.11      3.33 o 
  -1  15   3      201.47      188.87      9.93 o 
   0  15   3      114.15       85.43     23.08 o 
   1  15   3        8.90        5.46     10.14 o 
   2  15   3       46.58       45.44     10.74 o 
   3  15   3       54.50       82.54     18.31 o 
  -3  16   3       30.41       26.22      5.89 o 
  -2  16   3      165.57      165.41     19.70 o 
  -1  16   3      332.38      300.75     21.03 o 
   0  16   3     2014.74     2584.35    122.86 o 
   1  16   3        1.20        3.82      9.05 o 
   2  16   3      139.56      140.80     13.38 o 
   3  16   3      114.98      103.72     13.16 o 
  -3  17   3      156.06      159.45     20.74 o 
  -2  17   3      120.61      112.11     13.48 o 
  -1  17   3      110.00       98.85      7.85 o 
   0  17   3       90.54      103.93     20.62 o 
   1  17   3       88.07       82.52      8.64 o 
   2  17   3      123.64       93.82     10.05 o 
   3  17   3       42.67       31.44      8.32 o 
  -3  18   3        4.20       12.28      6.54 o 
  -2  18   3       65.99       68.69      8.81 o 
  -1  18   3      771.28      880.14     52.43 o 
   0  18   3      550.89      638.81     68.04 o 
   1  18   3      138.35      134.34     10.78 o 
   2  18   3        3.61       15.67      6.80 o 
   3  18   3       50.02       43.11     10.72 o 
  -3  19   3      353.81      321.28     31.15 o 
  -2  19   3       28.18       29.18      6.11 o 
  -1  19   3      161.17      113.24     46.44 o 
   0  19   3       29.67       35.17     16.62 o 
   1  19   3      657.74      663.60     39.91 o 
   2  19   3      263.31      253.22     16.09 o 
   3  19   3        3.12        2.32      7.17 o 
  -3  20   3       14.14       21.06      9.07 o 
  -2  20   3      257.25      166.06     64.09 o 
  -1  20   3       72.18       70.08     14.66 o 
   0  20   3       96.10       90.24     11.52 o 
   1  20   3       79.43       73.77      8.59 o 
   2  20   3       61.36       44.67      7.90 o 
   3  20   3       20.08       26.89     10.64 o 
  -3  21   3       98.60       62.88     31.42 o 
  -2  21   3      230.89      169.87     62.61 o 
  -1  21   3       89.17      104.68      9.45 o 
   0  21   3       92.54       94.29     27.67 o 
   1  21   3      335.24      324.14     22.94 o 
   2  21   3      148.87      145.84     16.63 o 
   3  21   3        8.70        8.94      8.31 o 
  -2  22   3       11.64       17.25      5.75 o 
  -1  22   3       17.69       11.95      4.70 o 
   0  22   3       40.57       37.43      8.53 o 
   1  22   3       67.87       66.74      9.10 o 
   2  22   3       29.32       29.48     10.02 o 
  -2  23   3      292.44      285.78     32.60 o 
  -1  23   3        0.65       -1.98      4.14 o 
   0  23   3      108.99      114.21     14.16 o 
   1  23   3        0.93        1.54      4.50 o 
   2  23   3      124.98      144.99     13.56 o 
  -2  24   3       18.97       14.26      6.06 o 
  -1  24   3        8.34       11.50      4.50 o 
   0  24   3       25.36       28.04     11.45 o 
   1  24   3       34.28       23.57      7.42 o 
   2  24   3       10.44       11.99      6.79 o 
  -2  25   3        0.21        3.30      5.69 o 
  -1  25   3       37.55       32.65      5.49 o 
   0  25   3       77.31       80.28     12.34 o 
   1  25   3      169.48      171.11     16.42 o 
   2  25   3       24.36       15.07      6.69 o 
  -2  26   3        2.06       -7.86      5.24 o 
  -1  26   3      278.76      285.76     19.99 o 
   0  26   3      175.86      223.28     19.56 o 
   1  26   3       13.76       11.99      6.97 o 
   2  26   3       12.76        8.83      6.53 o 
  -1  27   3        8.08       11.49      5.59 o 
   0  27   3        0.31        5.15      8.15 o 
   1  27   3       11.05       11.68      6.77 o 
  -1  28   3       39.37       33.70      7.78 o 
   0  28   3       99.01      137.45     16.73 o 
   1  28   3        4.54       -3.84      7.13 o 
  -1  29   3      124.95      111.30     11.86 o 
   0  29   3       42.81       46.72     16.11 o 
  -4   0   4      137.74      195.08     32.44 o 
  -2   0   4       89.79      100.02     18.81 o 
   0   0   4     2653.06     3036.09    101.34 o 
   2   0   4      285.15      253.33     15.21 o 
   4   0   4       37.89       45.33     20.17 o 
  -4   1   4      161.70      240.40     59.29 o 
  -3   1   4        5.99        8.26      8.06 o 
  -2   1   4      887.53      971.01     39.18 o 
  -1   1   4     1768.41     1923.93     74.09 o 
   0   1   4      335.81      333.42     25.04 o 
   1   1   4     2476.31     2303.77    232.88 o 
   2   1   4      130.77      122.97     15.20 o 
   3   1   4        6.61        7.14     11.14 o 
   4   1   4       18.50        3.19     10.15 o 
  -4   2   4       64.78       63.06     14.85 o 
  -3   2   4       93.94       99.09      9.99 o 
  -2   2   4      236.49      199.61     14.97 o 
  -1   2   4       77.88       68.66      6.08 o 
   0   2   4     1727.42     1734.55     58.74 o 
   1   2   4      727.57      713.52     52.11 o 
   2   2   4      113.63      144.95     10.90 o 
   3   2   4       34.17       30.19     11.35 o 
   4   2   4        0.24       -2.09     11.16 o 
  -4   3   4       29.37       26.32     12.70 o 
  -3   3   4       36.64       41.66      7.22 o 
  -2   3   4      362.49      338.37     32.46 o 
  -1   3   4       36.59       37.13      3.37 o 
   0   3   4        0.15       -1.68      1.97 o 
   1   3   4       12.71       10.21      2.42 o 
   2   3   4      317.35      334.56     24.20 o 
   3   3   4       71.92       79.68     14.27 o 
   4   3   4       12.81       34.80     16.28 o 
  -4   4   4       10.70       23.98     19.25 o 
  -3   4   4      462.31      539.48     50.39 o 
  -2   4   4       49.68       44.04      4.59 o 
  -1   4   4        1.64        3.20      2.00 o 
   0   4   4     2008.32     2025.21    180.82 o 
   1   4   4       43.83       29.72      4.62 o 
   2   4   4       23.40       14.15      5.05 o 
   3   4   4      136.40      161.40     20.04 o 
   4   4   4       45.28       89.80     20.83 o 
  -4   5   4        6.42        4.17      8.50 o 
  -3   5   4      110.92      143.12     12.62 o 
  -2   5   4       16.93       11.01      4.10 o 
  -1   5   4      819.95      838.07     50.70 o 
   0   5   4      692.66      685.90     23.56 o 
   1   5   4        2.35        5.23      2.41 o 
   2   5   4       22.74       17.70      6.15 o 
   3   5   4       27.97       48.89     28.68 o 
   4   5   4      147.55      132.99     22.24 o 
  -4   6   4       36.09       40.25     22.15 o 
  -3   6   4     1213.81     1378.43     51.12 o 
  -2   6   4       31.55       32.01      4.58 o 
  -1   6   4      471.64      431.16     29.80 o 
   0   6   4        0.11       -0.77      2.09 o 
   1   6   4      709.32      580.43     57.82 o 
   2   6   4        2.77        9.48      5.39 o 
   3   6   4       73.12       94.34     12.51 o 
  -4   7   4       43.41       37.46     11.93 o 
  -3   7   4        5.72       12.06      7.21 o 
  -2   7   4       44.83       41.70      4.94 o 
  -1   7   4      667.19      588.22     35.75 o 
   0   7   4      665.56      705.97     44.57 o 
   1   7   4        4.98       14.67      4.44 o 
   2   7   4       77.61       64.38      8.40 o 
   3   7   4      109.50      142.06     20.19 o 
  -4   8   4      111.05      118.26     14.41 o 
  -3   8   4        5.82        4.40      6.12 o 
  -2   8   4      387.17      362.93     34.05 o 
  -1   8   4      195.60      126.82     30.02 o 
   0   8   4     1139.53     1062.76     31.33 o 
   1   8   4        0.10        3.70      3.28 o 
   2   8   4       33.62       54.90      8.54 o 
   3   8   4       65.50       80.73     13.04 o 
  -4   9   4       47.13       36.97      8.49 o 
  -3   9   4       10.62        6.40      5.67 o 
  -2   9   4      820.91      806.06     25.60 o 
  -1   9   4      131.36       95.60      6.39 o 
   0   9   4        2.28        4.99      3.47 o 
   1   9   4      261.86      258.79     25.69 o 
   2   9   4      731.35      627.51     47.26 o 
   3   9   4       22.20       18.18     19.19 o 
  -3  10   4       25.84       26.48      5.71 o 
  -2  10   4       36.30       42.67      5.73 o 
  -1  10   4        0.00        5.37      3.01 o 
   0  10   4       15.86       13.08      3.94 o 
   1  10   4       98.46       65.13     16.22 o 
   2  10   4      167.76      120.10     11.99 o 
   3  10   4       12.32       16.15      7.88 o 
  -3  11   4       13.38        7.43      4.00 o 
  -2  11   4       20.98       15.05      4.03 o 
  -1  11   4      887.14      825.27     45.98 o 
   0  11   4       43.83       36.85      5.05 o 
   1  11   4     1473.43     1060.03    124.65 o 
   2  11   4        0.46        4.98      5.81 o 
   3  11   4       39.21       50.55     11.22 o 
  -3  12   4       26.02       20.84      5.09 o 
  -2  12   4        0.33        4.70      3.58 o 
  -1  12   4      484.84      437.44     14.13 o 
   0  12   4      521.98      560.13     43.73 o 
   1  12   4       40.44       37.74     10.47 o 
   2  12   4       87.53      105.75     14.51 o 
   3  12   4        2.91       18.29     24.14 o 
  -3  13   4       11.60        9.66      4.96 o 
  -2  13   4      372.77      316.60     16.36 o 
  -1  13   4       66.36       64.01      6.10 o 
   0  13   4        2.83        7.75      4.32 o 
   1  13   4      635.45      684.54     26.36 o 
   2  13   4      147.92      165.63     24.49 o 
   3  13   4        2.56        2.40      7.24 o 
  -3  14   4        7.82        5.10      4.10 o 
  -2  14   4      243.52      263.99     12.90 o 
  -1  14   4        1.19        2.00      3.34 o 
   0  14   4     1158.60     1126.33     25.91 o 
   1  14   4       92.09       87.82     12.92 o 
   2  14   4        0.42        0.34      4.31 o 
   3  14   4        6.93        6.91      6.78 o 
  -3  15   4        1.95       -1.87      4.70 o 
  -2  15   4       26.68       31.78      5.35 o 
  -1  15   4       22.57       20.28      5.07 o 
   0  15   4       96.84       85.81     31.66 o 
   1  15   4        4.76        8.00      5.43 o 
   2  15   4       73.86       58.15     13.86 o 
   3  15   4       36.12       29.44     12.83 o 
  -3  16   4      173.01      217.13     23.15 o 
  -2  16   4       20.69       21.52      4.75 o 
  -1  16   4      683.72      714.29     30.64 o 
   0  16   4      458.56      447.94     21.22 o 
   1  16   4      322.05      307.61     18.08 o 
   2  16   4      178.28      173.71     15.44 o 
   3  16   4       28.01       32.68     10.20 o 
  -3  17   4        3.51        4.65      5.48 o 
  -2  17   4      155.35      146.40     13.09 o 
  -1  17   4      650.15      693.72     94.59 o 
   0  17   4      139.14      135.29     12.62 o 
   1  17   4        0.01       10.46      5.94 o 
   2  17   4       39.87       43.76      8.54 o 
   3  17   4        9.43       11.24      8.79 o 
  -3  18   4      208.09      244.08     20.37 o 
  -2  18   4      558.60      534.08     19.68 o 
  -1  18   4      167.35      174.41     10.70 o 
   0  18   4      699.78      857.42    105.55 o 
   1  18   4       94.18       75.81      9.65 o 
   2  18   4        6.62        8.35      6.93 o 
   3  18   4        5.53       19.05      7.78 o 
  -3  19   4        0.91        6.69      6.04 o 
  -2  19   4      537.45      533.65     25.22 o 
  -1  19   4      215.11      200.06     11.53 o 
   0  19   4        0.67        9.40     10.95 o 
   1  19   4        4.15        9.64      4.49 o 
   2  19   4      173.06      135.60     14.33 o 
   3  19   4        4.38       13.33      6.75 o 
  -3  20   4       21.60       20.96     10.03 o 
  -2  20   4       55.18       42.49      6.64 o 
  -1  20   4       25.93       26.36      5.45 o 
   0  20   4       73.12       81.84     11.70 o 
   1  20   4      228.23      204.97     26.08 o 
   2  20   4       58.27       66.06      9.78 o 
  -2  21   4      299.05      329.62     31.77 o 
  -1  21   4      310.17      235.62     84.08 o 
   0  21   4       77.76       74.81     11.03 o 
   1  21   4      130.88      116.75     10.86 o 
   2  21   4       34.95       35.47      8.33 o 
  -2  22   4       34.43       31.00      7.79 o 
  -1  22   4       26.06       31.58      6.00 o 
   0  22   4        0.32       -0.37      5.50 o 
   1  22   4       36.01       40.88      7.97 o 
   2  22   4       27.38       34.76      8.89 o 
  -2  23   4        0.50       -0.60      3.98 o 
  -1  23   4      458.53      547.43     79.35 o 
   0  23   4        0.09       -2.11      5.24 o 
   1  23   4      350.55      350.94     21.58 o 
   2  23   4      110.91      109.25     12.91 o 
  -2  24   4        1.42        0.54      5.13 o 
  -1  24   4        5.96       15.47      9.15 o 
   0  24   4       53.76       53.17     10.38 o 
   1  24   4      113.43       94.72     12.25 o 
   2  24   4       41.46       35.39      8.08 o 
  -2  25   4       11.14        5.56      5.88 o 
  -1  25   4        0.79        4.14      4.86 o 
   0  25   4       12.56       17.58      7.50 o 
   1  25   4        0.03        7.20      7.53 o 
  -1  26   4       49.99       39.63      8.32 o 
   0  26   4      412.04      599.95     77.94 o 
   1  26   4       35.21       34.26      9.31 o 
  -1  27   4        8.45       11.10      6.25 o 
   0  27   4       60.32       81.29     13.48 o 
   1  27   4        2.00       -2.62      6.65 o 
   0  28   4        0.83        8.26      9.78 o 
  -3   0   5      200.92      191.70     26.69 o 
  -1   0   5     1654.77     1798.64    158.94 o 
   1   0   5      598.35      644.79     66.40 o 
   3   0   5      232.43      200.56     31.83 o 
  -3   1   5       42.66       30.42     17.14 o 
  -2   1   5      680.00      781.26     62.63 o 
  -1   1   5      951.50      984.96     38.46 o 
   0   1   5      126.55      106.65      9.74 o 
   1   1   5      442.57      435.84     15.70 o 
   2   1   5       64.88       89.59     14.42 o 
   3   1   5       17.57       34.52     12.66 o 
  -3   2   5       27.97       27.09      9.04 o 
  -2   2   5      196.94      193.91     27.79 o 
  -1   2   5        0.04        7.58      4.47 o 
   0   2   5      284.41      277.43      9.79 o 
   1   2   5      152.29      134.00      7.56 o 
   2   2   5      953.61     1257.27     58.13 o 
   3   2   5      100.03      143.53     36.12 o 
  -3   3   5      251.33      299.20     25.92 o 
  -2   3   5      108.60       94.20     13.54 o 
  -1   3   5      306.05      298.32     17.09 o 
   0   3   5      148.46      122.54     12.72 o 
   1   3   5       17.81       21.86      3.73 o 
   2   3   5        6.53       41.54      9.09 o 
   3   3   5        5.93        7.46     14.47 o 
  -3   4   5       72.25       95.59     10.64 o 
  -2   4   5      383.95      312.02     65.65 o 
  -1   4   5        0.34        2.06      2.52 o 
   0   4   5      389.74      377.39     23.63 o 
   1   4   5      180.37      173.67     22.11 o 
   2   4   5      161.89      202.31     19.94 o 
   3   4   5        8.73       -0.15     11.83 o 
  -3   5   5      229.13      287.07     22.15 o 
  -2   5   5      195.14      188.55     13.14 o 
  -1   5   5       24.82       20.25      5.46 o 
   0   5   5      632.65      645.37     47.49 o 
   1   5   5      737.89      755.85     51.35 o 
   2   5   5      121.44      107.05     11.03 o 
   3   5   5      161.66      186.08     22.69 o 
  -3   6   5       13.53       18.91      6.49 o 
  -2   6   5      478.64      511.79     28.62 o 
  -1   6   5        0.66        3.42      3.05 o 
   0   6   5      530.55      396.04     27.44 o 
   1   6   5      209.43      225.28     30.06 o 
   2   6   5        1.84        1.16      4.08 o 
   3   6   5        1.16       13.86     10.43 o 
  -3   7   5        0.81       10.95      6.35 o 
  -2   7   5      542.48      569.99     46.36 o 
  -1   7   5      101.93       96.16      7.73 o 
   0   7   5      748.27      726.73     41.48 o 
   1   7   5      337.76      287.84     17.47 o 
   2   7   5       80.76       58.63      8.24 o 
   3   7   5       74.22       78.60     16.28 o 
  -3   8   5      220.77      227.32     16.00 o 
  -2   8   5      400.21      383.15     33.86 o 
  -1   8   5      170.03      191.44     15.02 o 
   0   8   5      198.67      201.07     14.07 o 
   1   8   5      111.79      110.77     13.47 o 
   2   8   5      290.46      253.82     15.95 o 
   3   8   5       17.21       25.04     11.85 o 
  -3   9   5       53.29       47.79      8.29 o 
  -2   9   5      283.66      312.77     21.71 o 
  -1   9   5     1362.30     1304.49     75.47 o 
   0   9   5        0.66       -0.94      2.56 o 
   1   9   5      258.80      306.45     39.33 o 
   2   9   5       60.45       60.68      9.58 o 
   3   9   5       91.09       73.89     12.11 o 
  -3  10   5        2.10        0.64      4.53 o 
  -2  10   5       55.86       59.01      8.65 o 
  -1  10   5      235.88      194.21     36.31 o 
   0  10   5      123.09      113.17     10.80 o 
   1  10   5      587.28      542.38     34.03 o 
   2  10   5      219.82      247.47     18.42 o 
   3  10   5      103.88      106.53     17.12 o 
  -3  11   5        6.07        2.70      4.99 o 
  -2  11   5      102.70      111.96     15.81 o 
  -1  11   5       27.38       17.62      5.37 o 
   0  11   5      761.25      708.57     57.87 o 
   1  11   5      160.25      170.43     27.00 o 
   2  11   5      282.86      245.15     18.36 o 
   3  11   5        9.67       18.15     10.43 o 
  -3  12   5       45.40       46.59      8.74 o 
  -2  12   5       77.45       82.50      7.75 o 
  -1  12   5     1141.79     1271.06     50.34 o 
   0  12   5       49.76       50.33      7.39 o 
   1  12   5       37.69       42.88      8.13 o 
   2  12   5      148.45      134.70     18.04 o 
   3  12   5       88.71       87.90     14.86 o 
  -3  13   5       15.77       23.46      7.28 o 
  -2  13   5      115.65      113.98      9.12 o 
  -1  13   5      508.82      548.91     42.12 o 
   0  13   5      473.67      439.80     91.88 o 
   1  13   5        6.83        6.05      4.36 o 
   2  13   5       97.19      103.74     12.74 o 
   3  13   5       50.95       46.45     12.72 o 
  -3  14   5      190.33      198.89     40.47 o 
  -2  14   5       21.94       18.50      6.50 o 
  -1  14   5       89.16       89.73      8.95 o 
   0  14   5      200.89      243.04     20.59 o 
   1  14   5      276.01      291.69     30.97 o 
   2  14   5      312.74      323.54     26.84 o 
   3  14   5       12.39       13.94      9.12 o 
  -3  15   5        0.53        0.91      5.15 o 
  -2  15   5       18.56       20.82      4.73 o 
  -1  15   5      426.11      446.38     28.92 o 
   0  15   5      923.63      950.67    119.24 o 
   1  15   5      443.55      498.05     26.98 o 
   2  15   5        1.63       11.25      6.84 o 
   3  15   5        0.38        3.88      7.61 o 
  -3  16   5       19.55       16.67      5.46 o 
  -2  16   5       38.38       43.61      6.51 o 
  -1  16   5        4.40        7.50      4.72 o 
   0  16   5      202.25      219.01     16.05 o 
   1  16   5      181.31      184.04     32.31 o 
   2  16   5        2.51        2.84      6.01 o 
  -3  17   5       17.73       22.07      6.12 o 
  -2  17   5       19.67       18.55      5.50 o 
  -1  17   5      112.91      103.99     10.94 o 
   0  17   5       64.09       66.49     14.63 o 
   1  17   5      535.60      516.02     43.39 o 
   2  17   5        2.39        9.08      6.19 o 
  -2  18   5      123.86      111.47      9.60 o 
  -1  18   5      570.68      572.58     88.44 o 
   0  18   5      230.09      274.84     44.96 o 
   1  18   5       91.33       76.91     11.01 o 
   2  18   5        2.24       -1.07      5.24 o 
  -2  19   5       36.20       29.36      5.74 o 
  -1  19   5       39.98       44.29     10.91 o 
   0  19   5      216.14      262.01     23.26 o 
   1  19   5       67.86       69.99     15.30 o 
   2  19   5        0.10        3.84      5.47 o 
  -2  20   5       17.03       16.90      5.29 o 
  -1  20   5       74.67       52.48     18.96 o 
   0  20   5      295.33      311.24     21.96 o 
   1  20   5        5.60       11.06      6.99 o 
   2  20   5      273.41      249.25     19.93 o 
  -2  21   5       34.54       31.53      6.34 o 
  -1  21   5       41.61       53.92     10.62 o 
   0  21   5       25.59       26.29      8.85 o 
   1  21   5        2.74        5.35      6.62 o 
   2  21   5       10.87       13.96      8.11 o 
  -2  22   5       19.08        9.09      5.34 o 
  -1  22   5       97.94       73.79     11.74 o 
   0  22   5       75.94       86.60     12.48 o 
   1  22   5       49.63       50.27     16.91 o 
   2  22   5        0.19        6.64      5.86 o 
  -2  23   5       17.47       18.05      5.60 o 
  -1  23   5        7.35       13.03      6.95 o 
   0  23   5        0.29       -2.03      5.79 o 
   1  23   5       22.82       15.97      8.44 o 
  -1  24   5       39.92       67.78     16.03 o 
   0  24   5        1.92        5.84      7.45 o 
   1  24   5       32.29       23.67      8.22 o 
  -1  25   5       13.78       10.04      9.78 o 
   0  25   5      202.16      221.46     20.68 o 
   1  25   5        3.92        0.88      8.67 o 
   0  26   5       37.36       53.48     12.22 o 
  -2   0   6      111.25      131.42     22.63 o 
   0   0   6     2025.65     1912.81     40.38 o 
   2   0   6      158.83      106.84     23.16 o 
  -3   1   6       58.63       49.49     10.58 o 
  -2   1   6       46.39       45.14     20.04 o 
  -1   1   6      357.62      323.48     16.54 o 
   0   1   6      174.83      153.75     10.68 o 
   1   1   6       47.32       44.17      5.54 o 
   2   1   6       93.34       91.76     15.21 o 
   3   1   6       37.66       31.21     13.39 o 
  -3   2   6       19.79       29.27     10.39 o 
  -2   2   6      159.20      122.88     21.07 o 
  -1   2   6     1322.60     1109.80     61.97 o 
   0   2   6      169.45      138.55      8.04 o 
   1   2   6        7.60       18.88      6.69 o 
   2   2   6        3.99        0.77      7.41 o 
   3   2   6       60.88       99.89     19.98 o 
  -3   3   6      144.73      202.29     20.98 o 
  -2   3   6      132.09      125.54     19.08 o 
  -1   3   6       19.75       23.35      4.91 o 
   0   3   6       28.69       26.65      4.14 o 
   1   3   6      486.75      421.28     35.69 o 
   2   3   6       21.49       25.77     12.25 o 
   3   3   6       63.48       78.91     18.60 o 
  -3   4   6      101.42      119.53     16.95 o 
  -2   4   6      175.79      174.30     18.25 o 
  -1   4   6      105.45      118.24      9.22 o 
   0   4   6        2.70        2.38      2.81 o 
   1   4   6       32.91       39.28      6.41 o 
   2   4   6       15.05       23.35      9.93 o 
   3   4   6       21.35       18.10     15.34 o 
  -3   5   6       55.67       83.03     15.18 o 
  -2   5   6      215.71      202.63     17.36 o 
  -1   5   6       22.74       25.85      5.81 o 
   0   5   6      167.71      158.03     10.61 o 
   1   5   6      254.65      216.19     13.14 o 
   2   5   6      301.06      413.70     22.13 o 
   3   5   6       18.90       24.47     14.56 o 
  -3   6   6       14.31       20.85      6.97 o 
  -2   6   6      300.60      323.06     44.29 o 
  -1   6   6      169.29      135.18     29.16 o 
   0   6   6        9.11        2.93      2.80 o 
   1   6   6       19.51       19.76      5.53 o 
   2   6   6      191.54      241.97     41.02 o 
   3   6   6        0.02        2.87     12.87 o 
  -3   7   6       18.55       23.42      6.86 o 
  -2   7   6      244.95      257.67     27.09 o 
  -1   7   6      519.09      541.75     40.94 o 
   0   7   6      117.40       89.65     13.01 o 
   1   7   6      750.65      846.33     83.32 o 
   2   7   6       17.26       25.48      6.88 o 
   3   7   6       46.75       39.64     15.07 o 
  -3   8   6       46.69       51.58     10.78 o 
  -2   8   6      223.74      190.88     27.65 o 
  -1   8   6      489.07      407.25     16.75 o 
   0   8   6        7.32        4.49      2.77 o 
   1   8   6      133.80      155.16     15.32 o 
   2   8   6      158.62      170.93     14.59 o 
   3   8   6      313.61      366.43     53.25 o 
  -3   9   6       39.32       34.94      8.10 o 
  -2   9   6        5.69       10.04      4.41 o 
  -1   9   6        0.05        6.98      4.34 o 
   0   9   6       40.43       35.07      5.30 o 
   1   9   6      282.23      283.27     23.74 o 
   2   9   6       20.43       23.29      7.79 o 
   3   9   6       10.72       37.35     14.05 o 
  -3  10   6       56.99       72.81     10.90 o 
  -2  10   6       87.08       95.05     10.83 o 
  -1  10   6        3.24        5.34      4.01 o 
   0  10   6      759.88      908.72     24.52 o 
   1  10   6       45.39       44.90      7.10 o 
   2  10   6      347.29      407.74     23.51 o 
   3  10   6      163.22      205.71     25.24 o 
  -3  11   6       15.76       25.70      7.43 o 
  -2  11   6       24.88       28.81      5.64 o 
  -1  11   6        1.89       11.16      6.89 o 
   0  11   6      258.73      236.35     45.36 o 
   1  11   6      385.97      437.28     45.54 o 
   2  11   6       97.48       98.49     12.62 o 
   3  11   6        7.23        4.82     12.91 o 
  -3  12   6       10.04       12.84      6.86 o 
  -2  12   6        7.95        5.63      4.29 o 
  -1  12   6      141.47      130.92     16.46 o 
   0  12   6     1507.80     1778.69     56.91 o 
   1  12   6      101.30       91.71     10.08 o 
   2  12   6      440.81      515.48     96.65 o 
  -3  13   6        5.76       13.83      5.94 o 
  -2  13   6        5.13        2.69      4.31 o 
  -1  13   6      103.89       94.63     18.01 o 
   0  13   6       15.01       23.94      7.38 o 
   1  13   6      124.84      117.21     12.27 o 
   2  13   6      106.59      135.65     16.38 o 
  -3  14   6       18.77       20.13      6.61 o 
  -2  14   6       89.87       99.21      9.60 o 
  -1  14   6       79.19       78.04      8.92 o 
   0  14   6       76.06       62.45      9.48 o 
   1  14   6        0.67       17.63      6.53 o 
   2  14   6       16.61       20.61      8.53 o 
  -2  15   6       92.46       93.48      9.70 o 
  -1  15   6        0.00        7.80      4.80 o 
   0  15   6        2.79        4.82      5.26 o 
   1  15   6      993.40     1128.43     38.51 o 
   2  15   6       16.09       10.64      9.25 o 
  -2  16   6       28.67       29.66      6.69 o 
  -1  16   6        5.22        3.58      4.65 o 
   0  16   6       94.14       90.87     11.19 o 
   1  16   6        3.23       13.77      6.88 o 
   2  16   6        2.03        7.21      9.06 o 
  -2  17   6      231.06      281.28     15.95 o 
  -1  17   6       90.03       81.08     11.44 o 
   0  17   6      137.51      117.09     17.49 o 
   1  17   6        1.24        6.82      6.09 o 
   2  17   6       82.51       68.04     24.24 o 
  -2  18   6       88.10       92.96      9.72 o 
  -1  18   6       20.56       19.09      8.29 o 
   0  18   6       88.40       80.88     11.12 o 
   1  18   6       21.80       14.60      8.10 o 
   2  18   6       17.38       18.18      8.14 o 
  -2  19   6        4.59        7.83      6.03 o 
  -1  19   6       12.79       19.74      9.15 o 
   0  19   6        2.39        2.54      6.41 o 
   1  19   6       77.49       71.23     17.07 o 
   2  19   6       17.17       21.77      8.87 o 
  -2  20   6        9.34       10.51      5.36 o 
  -1  20   6      198.76      220.36     29.18 o 
   0  20   6       60.69       65.71     10.82 o 
   1  20   6        0.79        7.76      7.98 o 
  -1  21   6       28.79       28.01      9.17 o 
   0  21   6       18.21       18.34      7.31 o 
   1  21   6        0.95        4.16      7.76 o 
  -1  22   6       21.70       19.21      9.48 o 
   0  22   6       57.11       71.00     12.87 o 
   1  22   6        3.09        3.57      7.41 o 
  -1  23   6       30.32       48.83     11.47 o 
   0  23   6       48.66       53.17     11.04 o 
   0  24   6        2.48       -0.70      6.65 o 
  -3   0   7      150.70      124.36     22.17 o 
  -1   0   7      176.34      247.58     28.57 o 
   1   0   7      297.20      216.17     24.93 o 
  -3   1   7       23.78       30.11      9.79 o 
  -2   1   7        0.59        3.41      5.97 o 
  -1   1   7       78.49       64.17     10.95 o 
   0   1   7      256.93      259.12     19.55 o 
   1   1   7        0.36        3.37      5.57 o 
   2   1   7        0.02       -5.73     10.64 o 
  -3   2   7       25.51       35.79     10.39 o 
  -2   2   7        1.71        4.14      5.97 o 
  -1   2   7      201.80      182.83     15.66 o 
   0   2   7     1053.26     1123.10    104.98 o 
   1   2   7        6.08        9.46      5.33 o 
   2   2   7        1.67        4.01     11.46 o 
  -3   3   7       12.05       10.12      8.99 o 
  -2   3   7      413.56      538.00     44.14 o 
  -1   3   7      117.76       89.19     10.14 o 
   0   3   7       51.75       64.19      6.60 o 
   1   3   7       69.53       61.25      8.46 o 
   2   3   7      150.28      145.70     19.32 o 
  -3   4   7        0.02       -8.15      7.14 o 
  -2   4   7       47.01       63.18     19.92 o 
  -1   4   7        7.23       18.47      4.70 o 
   0   4   7       38.70       35.57      5.54 o 
   1   4   7      119.57      117.49     10.99 o 
   2   4   7       48.97       58.41     18.85 o 
  -3   5   7       62.78       47.05     11.85 o 
  -2   5   7        8.55        6.21      6.02 o 
  -1   5   7       32.15       30.62      5.84 o 
   0   5   7       12.79       11.46      3.83 o 
   1   5   7      570.27      594.32     31.87 o 
   2   5   7      108.23       90.02     16.11 o 
  -3   6   7        7.20        2.70     10.51 o 
  -2   6   7        1.91       -1.56      6.57 o 
  -1   6   7       19.83       15.87      4.63 o 
   0   6   7       55.92       42.48      6.02 o 
   1   6   7        3.50        8.39     10.37 o 
   2   6   7      163.35      192.26     21.59 o 
  -3   7   7       12.14       14.47     11.28 o 
  -2   7   7       43.51       46.48     13.13 o 
  -1   7   7      359.58      365.73     25.48 o 
   0   7   7       24.00       12.67      4.87 o 
   1   7   7      232.77      263.83     16.41 o 
   2   7   7      139.84      140.91     21.26 o 
  -2   8   7        6.51        1.61      7.48 o 
  -1   8   7      201.16      174.87     11.79 o 
   0   8   7       99.48       85.60     28.13 o 
   1   8   7       11.15       13.76      6.42 o 
   2   8   7        0.19       14.61     10.48 o 
  -2   9   7       34.80       34.82      9.39 o 
  -1   9   7        4.42       16.25      6.14 o 
   0   9   7      370.06      323.82     21.46 o 
   1   9   7       17.16       14.87      6.80 o 
   2   9   7      207.81      227.11     19.59 o 
  -2  10   7        1.66        3.91      8.57 o 
  -1  10   7      472.40      446.85     24.39 o 
   0  10   7       31.49       21.81      5.99 o 
   1  10   7       39.63       31.62      6.98 o 
   2  10   7        0.42       16.88      8.58 o 
  -2  11   7        0.04        4.27      6.73 o 
  -1  11   7       30.45       32.39     11.35 o 
   0  11   7        4.87        8.21      6.13 o 
   1  11   7       50.35       43.83      7.81 o 
   2  11   7       31.82       31.52      9.13 o 
  -2  12   7        3.70        9.07      7.59 o 
  -1  12   7      144.57      162.37     13.53 o 
   0  12   7       12.43        9.20      6.25 o 
   1  12   7        2.72        9.25      5.58 o 
   2  12   7       41.77       36.94      9.88 o 
  -2  13   7      107.27      117.90     15.77 o 
  -1  13   7       38.35       26.36     12.71 o 
   0  13   7       42.53       49.50      9.07 o 
   1  13   7      191.81      172.86     17.65 o 
   2  13   7       19.49       24.12      8.48 o 
  -2  14   7       13.08       20.58      7.23 o 
  -1  14   7       17.30       20.56      7.17 o 
   0  14   7       80.40       84.48     11.47 o 
   1  14   7      157.69      114.36     12.16 o 
   2  14   7        5.03       12.78      8.20 o 
  -2  15   7      310.89      329.76     20.90 o 
  -1  15   7       37.61       25.01      8.11 o 
   0  15   7       38.93       35.14     10.32 o 
   1  15   7       84.94       85.98     10.19 o 
  -2  16   7        1.48        5.21      7.69 o 
  -1  16   7        1.86        4.98      6.60 o 
   0  16   7       11.95        7.46      6.42 o 
   1  16   7        1.26        5.26      5.92 o 
  -1  17   7      186.85      198.34     26.58 o 
   0  17   7        0.29       -2.12      4.85 o 
   1  17   7       78.06       80.52     30.10 o 
  -1  18   7       40.15       32.46      7.98 o 
   0  18   7       38.10       32.82     12.18 o 
   1  18   7      123.12      126.53     15.43 o 
  -1  19   7        4.83        8.94      6.94 o 
   0  19   7        1.71       -1.11      6.37 o 
   1  19   7       14.75       27.04     10.01 o 
  -1  20   7        5.68        6.73      6.51 o 
   0  20   7      239.35      301.70     34.67 o 
  -2   0   8      116.44      138.71     25.85 o 
   0   0   8       34.10       41.66      8.42 o 
   2   0   8       10.30       41.95     22.59 o 
  -2   1   8       42.53       38.34     10.02 o 
  -1   1   8        3.68        4.54      6.75 o 
   0   1   8        8.45       12.07      4.35 o 
   1   1   8      299.03      342.40     28.59 o 
   2   1   8        0.34        3.00     10.18 o 
  -2   2   8        0.06        1.21      6.14 o 
  -1   2   8       19.09       25.40     12.37 o 
   0   2   8       30.81       44.96      6.51 o 
   1   2   8       59.48       74.08     12.79 o 
   2   2   8       68.91       58.08     14.31 o 
  -2   3   8        3.90       10.61      7.91 o 
  -1   3   8      293.14      355.17     22.99 o 
   0   3   8      113.09      135.14     24.35 o 
   1   3   8        6.97       16.27      8.67 o 
   2   3   8       23.91       17.37     11.39 o 
  -2   4   8       73.02       64.69     12.89 o 
  -1   4   8       58.38       54.80     11.82 o 
   0   4   8        5.63        7.35      7.00 o 
   1   4   8      147.91      141.59     17.21 o 
   2   4   8       98.22      163.73     23.70 o 
  -2   5   8      231.75      258.24     24.27 o 
  -1   5   8        0.35        0.35      5.70 o 
   0   5   8        0.02        4.19      5.57 o 
   1   5   8        0.60       12.68      6.74 o 
   2   5   8      139.66      165.98     22.82 o 
  -2   6   8        0.73        2.52      6.99 o 
  -1   6   8       21.10       19.99      7.98 o 
   0   6   8       29.11       25.59      9.57 o 
   1   6   8       90.44       91.51     11.20 o 
   2   6   8       13.40       28.60     13.53 o 
  -2   7   8      163.62      192.64     20.74 o 
  -1   7   8       98.83      104.85     14.22 o 
   0   7   8        4.39        5.77      5.93 o 
   1   7   8       13.19       14.37      8.00 o 
   2   7   8        3.04       19.81     13.84 o 
  -2   8   8       59.57       67.71     12.83 o 
  -1   8   8       61.72       46.41      7.02 o 
   0   8   8       47.35       51.23     10.76 o 
   1   8   8       12.11       17.38      7.07 o 
  -2   9   8        0.15        2.89      8.83 o 
  -1   9   8       14.70       19.53      6.59 o 
   0   9   8      221.82      201.38     16.00 o 
   1   9   8      100.85       82.36     10.51 o 
  -2  10   8      112.40      149.77     19.05 o 
  -1  10   8       36.00       28.35      8.31 o 
   0  10   8      257.04      249.59     17.96 o 
   1  10   8      153.23      152.66     13.70 o 
  -1  11   8       18.70       15.39      6.51 o 
   0  11   8        0.11       11.89      6.28 o 
   1  11   8       13.57       15.70      6.22 o 
  -1  12   8        2.52        1.73      5.36 o 
   0  12   8       88.93       83.58     11.59 o 
   1  12   8        0.69        1.88      7.00 o 
  -1  13   8       73.19      103.81     13.88 o 
   0  13   8       57.70       54.82      9.82 o 
   1  13   8       15.06       24.86      9.23 o 
  -1  14   8        3.61       15.84      8.36 o 
   0  14   8        9.36        9.55      6.90 o 
   1  14   8       57.69       63.88     12.33 o 
  -1  15   8      167.37      207.71     46.08 o 
   0  15   8        1.54       -3.39      4.85 o 
   0  16   8        8.02       10.50      6.24 o 
  -1   0   9       11.85       10.12     11.47 o 
   1   0   9       16.26       18.60     12.27 o 
  -1   1   9       19.43       15.91     10.07 o 
   0   1   9      159.53      172.34     25.19 o 
   1   1   9        2.40        0.06      8.26 o 
  -1   2   9       64.06       71.55     13.04 o 
   0   2   9        2.95        3.57      9.28 o 
   1   2   9        1.10        9.72      8.36 o 
  -1   3   9       14.50       22.01     11.57 o 
   0   3   9       63.69       57.65     18.12 o 
   1   3   9       35.95       41.93     12.66 o 
  -1   4   9      226.76      275.33     23.82 o 
   0   4   9       74.10       76.74     11.58 o 
  -1   5   9       57.32       71.00     13.07 o 
   0   5   9        9.70       15.16      8.59 o 
  -1   6   9        6.36       -2.19     12.31 o 
   0   6   9       36.60       47.52     10.44 o 
  -1   7   9       14.07       24.39     12.08 o 
   0   7   9       85.15       78.70     11.55 o 
   0   8   9       34.49       36.14      9.73 o 
                                                 
